# Supplementary material for: WMR Peptide as Antifungal and Antibiofilm against Albicans and Non-Albicans Candida Species: Shreds of Evidence on the Mechanism of Action
Source: Int J Mol Sci. 2022 Feb 15;23(4):2151. doi: 10.3390/ijms23042151 (PMC8879636; doi:10.3390/ijms23042151)
Supplement: Supplementary file 1 [file ijms-23-02151-s001.zip]

Archive with 1 entries (1 files):
- ijms-1589683-supplementary.pdf
